# Supplementary material for: Early occurrence of childhood dental caries among low literate families
Source: BMC Res Notes. 2017 Aug 2;10:366. doi: 10.1186/s13104-017-2698-2 (PMC5541691; doi:10.1186/s13104-017-2698-2)
Supplement: Supplementary file 2 — Additional file 2. Raw data as supplementary information. [file 13104_2017_2698_MOESM2_ESM.xls]

## Sheet: Early Occurance of Childhood of
code	mothereducyears	familyaffuence	decayed	missing	filled	childsex	childage	motherjob	dmft
1	12	12	9	0	0	2	5	1	9
2	12	13	5	0	0	2	4	1	5
3	12	10	9	0	0	1	5	1	9
4	16	11	2	0	0	2	4	1	2
5	8	18	6	0	0	1	5	1	6
6	12	9	0	0	0	1	4	1	0
7	11	12	4	0	4	2	6	1	8
8	12	8	7	0	0	1	6	1	7
9	12	13	4	0	0	2	4	1	4
10	16	13	6	0	0	1	4	1	6
11	12	12	0	0	0	1	5	1	0
12	16	10	1	0	0	2	6	3	1
13	14	12	0	0	0	1	5	1	0
14	18	13	0	0	0	1	5	3	0
15	16	11	0	0	0	2	5	1	0
16	12	11	1	0	0	2	5	1	1
17	12	11	0	0	0	1	4	1	0
18	16	13	0	0	2	1	6	1	2
19	8	12	2	0	0	2	5	1	2
20	8	13	2	0	0	1	6	1	2
21	12	11	3	0	0	1	6	3	3
22	8	12	1	0	0	2	5	1	1
23	16	13	0	0	0	2	4	1	0
24	14	15	1	0	0	1	4	1	1
25	16	15	0	0	0	1	6	3	0
26	16	11	4	0	0	1	6	3	4
27	8	9	3	0	0	1	6	1	3
28	12	8	2	0	2	2	6	1	4
29	12	11	4	0	0	1	6	1	4
30	16	12	9	0	0	2	5	1	9
31	12	9	5	0	0	2	6	2	5
32	12	10	4	0	0	1	5	2	4
33	12	16	3	0	0	1	6	1	3
34	12	12	3	0	0	1	5	1	3
35	16	12	4	0	0	2	4	3	4
36	14	12	2	0	0	1	6	2	2
37	14	14	3	0	0	2	5	1	3
38	12	13	1	0	0	1	6	1	1
39	16	12	1	0	1	2	6	1	2
40	16	10	0	0	2	1	6	1	2
41	12	12	2	0	0	1	6	1	2
42	20	16	0	0	2	2	6	3	2
43	12	12	1	0	0	1	4	1	1
44	8	11	0	0	0	1	6	1	0
45	16	17	5	0	0	1	4	1	5
46	12	16	10	0	0	1	5	1	10
47	16	17	3	0	0	1	6	1	3
48	12	11	0	0	0	2	4	1	0
49	12	9	2	0	0	1	4	1	2
50	16	8	0	0	0	2	4	1	0
51	12	8	0	0	0	1	6	1	0
52	16	14	3	0	0	1	6	1	3
53	12	10	0	0	0	1	4	1	0
54	14	10	2	0	0	1	6	1	2
55	12	10	0	0	2	2	6	1	2
56	8	8	2	0	0	1	5	1	2
57	12	11	3	0	1	1	6	1	4
58	12	12	2	0	1	2	4	1	3
59	16	11	3	0	0	1	6	3	3
60	12	13	10	0	0	2	6	1	10
61	12	13	11	2	1	1	6	1	14
62	12	11	9	1	0	1	6	1	10
63	18	14	0	0	0	1	6	3	0
64	16	17	3	1	2	1	6	3	6
65	12	8	6	0	0	1	6	1	6
66	12	10	5	0	0	1	6	1	5
67	12	14	13	1	0	2	6	1	14
68	12	14	10	1	0	2	6	1	11
69	18	21	1	0	0	1	5	1	1
70	16	19	1	0	0	1	5	1	1
71	14	13	5	0	0	2	6	1	5
72	16	15	2	0	0	1	6	1	2
73	14	8	3	0	0	2	6	1	3
74	12	14	8	0	5	1	6	1	13
75	14	10	11	2	0	1	5	1	13
76	12	13	6	0	3	1	6	1	9
77	12	12	3	0	0	2	6	1	3
78	14	7	0	0	0	2	6	1	0
79	8	9	3	0	0	2	6	1	3
80	12	8	16	1	0	2	7	1	17
81	18	11	5	0	0	2	6	3	5
82	8	12	5	0	5	2	6	1	10
83	12	10	6	0	0	1	4	1	6
84	12	13	0	0	0	2	5	1	0
85	12	12	2	0	0	2	5	1	2
86	12	10	4	0	0	1	6	1	4
87	12	15	5	0	0	2	5	1	5
88	12	10	0	0	4	2	5	1	4
89	12	11	4	0	0	1	5	1	4
90	12	9	0	0	0	1	6	1	0
91	12	7	2	0	0	1	4	1	2
92	12	11	10	0	0	2	6	1	10
93	14	11	3	0	3	2	4	1	6
94	16	11	6	0	0	2	5	1	6
95	12	14	2	0	0	2	4	1	2
96	16	15	2	0	1	1	5	3	3
97	14	16	10	1	0	1	6	3	11
98	12	15	3	0	0	2	6	1	3
99	12	14	3	0	5	1	6	3	8
100	18	13	6	0	0	1	5	3	6
101	16	17	0	0	0	1	6	3	0
102	18	5	11	0	1	2	5	3	12
103	16	14	0	0	3	2	5	3	3
104	16	14	2	0	2	2	6	3	4
105	16	14	1	0	0	1	5	1	1
106	12	13	0	0	2	1	5	3	2
107	20	18	2	0	8	2	5	3	10
108	18	15	0	0	7	2	5	3	7
109	16	12	6	0	0	2	5	3	6
110	12	8	5	0	0	2	4	3	5
111	16	14	1	0	0	1	5	1	1
112	16	13	0	0	2	1	6	3	2
113	16	15	0	0	2	1	6	3	2
114	16	16	1	0	2	2	6	3	3
115	18	14	2	0	3	2	6	3	5
116	20	13	7	0	0	2	6	3	7
117	16	15	1	0	2	2	6	3	3
118	18	14	2	0	5	2	6	3	7
119	20	16	2	0	2	1	5	3	4
120	14	12	3	1	0	2	6	3	4
121	16	12	2	0	2	1	5	3	4
122	16	16	2	0	1	2	6	3	3
123	12	11	3	0	0	1	5	1	3
124	18	14	0	0	0	1	6	3	0
125	14	16	3	0	0	1	6	3	3
126	12	12	0	0	0	2	4	1	0
127	16	15	1	0	0	2	5	3	1
128	18	15	0	0	0	2	5	3	0
129	18	15	0	0	0	1	6	3	0
130	14	12	3	0	1	1	5	3	4
131	16	12	2	0	1	1	5	3	3
132	18	14	2	0	0	2	5	3	2
133	16	12	8	1	0	2	6	3	9
134	18	14	0	0	0	1	6	3	0
135	20	16	3	0	0	1	5	3	3
136	16	14	0	0	5	1	5	1	5
137	16	15	1	0	9	1	5	3	10
138	16	14	4	0	0	1	4	3	4
139	16	17	0	0	0	1	6	1	0
140	16	15	3	0	0	1	6	3	3
141	8	7	1	0	0	1	6	1	1
142	12	13	7	4	0	1	7	1	11
143	8	13	7	1	0	1	6	1	8
144	12	13	2	0	0	2	7	1	2
145	14	12	9	0	0	1	6	1	9
146	16	14	3	0	2	1	5	3	5
147	16	11	9	0	4	2	6	1	13
148	16	17	1	0	5	2	5	3	6
149	18	16	0	0	0	2	6	3	0
150	20	16	0	0	0	2	6	3	0
151	14	12	3	0	2	2	5	1	5
152	16	15	0	0	0	1	6	1	0
153	20	16	0	0	0	2	4	3	0
154	18	14	1	0	0	2	6	3	1
155	12	14	3	0	0	1	5	1	3
156	14	14	6	4	0	1	7	1	10
157	18	16	1	0	1	2	5	3	2
158	16	15	0	0	0	1	6	1	0
159	16	12	17	1	0	1	6	1	18
160	12	11	2	0	0	2	6	1	2
161	12	12	11	1	0	2	7	1	12
162	12	7	4	1	0	2	7	1	5
163	14	12	1	0	0	1	6	1	1
164	12	13	4	1	0	1	5	1	5
165	12	13	9	0	0	2	6	3	9
166	16	16	1	0	2	1	5	3	3
167	1	11	0	0	2	1	6	2	2
168	16	13	1	0	0	2	6	3	1
169	16	13	0	0	0	1	5	1	0
170	16	10	0	0	0	1	5	1	0
171	16	12	2	0	2	1	6	1	4
172	16	11	3	0	0	2	5	3	3
173	18	16	3	0	2	2	5	3	5
174	16	12	3	0	0	2	5	3	3
175	16	16	0	0	0	2	5	3	0
176	16	16	3	0	3	2	7	1	6
177	16	12	7	0	0	2	5	1	7
178	16	17	2	0	2	2	6	1	4
179	12	13	11	0	3	1	7	1	14
180	16	10	10	0	0	2	6	3	10
181	12	16	0	0	0	1	7	1	0
182	12	12	6	0	6	2	7	1	12
183	18	11	2	0	0	2	6	3	2
184	16	10	2	0	5	2	7	3	7
185	16	11	1	0	1	2	6	1	2
186	18	10	9	0	0	1	6	3	9
187	14	18	5	0	0	2	6	1	5
188	12	14	8	0	0	2	6	1	8
189	14	13	5	0	0	2	5	1	5
190	16	11	2	0	2	2	6	3	4
191	12	9	0	0	0	1	5	1	0
192	12	9	4	0	0	2	7	1	4
193	12	11	6	0	0	2	6	1	6
194	16	11	12	0	0	2	6	1	12
195	14	9	9	0	0	1	5	1	9
196	12	11	5	1	0	1	6	1	6
197	12	14	8	0	0	1	6	1	8
198	14	14	3	0	0	2	6	1	3
199	16	14	6	0	5	2	5	1	11
200	16	9	0	0	0	1	5	1	0
201	12	18	8	0	0	2	6	1	8
202	2	10	12	3	0	1	6	1	15
203	5	7	6	3	0	1	6	1	9
204	5	13	8	2	0	1	7	2	10
205	12	9	2	0	2	1	6	1	4
206	12	7	11	2	0	1	6	1	13
207	11	11	8	1	0	1	5	1	9
208	12	11	0	0	0	1	7	1	0
209	8	12	2	0	0	1	7	1	2
210	9	6	4	0	0	1	6	1	4
211	5	11	1	0	0	1	6	1	1
212	12	9	15	1	0	1	7	3	16
213	14	10	1	0	0	1	6	3	1
214	12	12	2	0	0	2	6	1	2
215	18	11	2	0	0	2	5	3	2
216	10	12	1	0	0	2	6	1	1
217	12	11	4	0	0	2	6	1	4
218	8	14	8	0	0	2	7	1	8
219	8	12	13	1	0	2	6	1	14
220	4	6	6	1	0	1	7	1	7
221	8	11	3	0	0	2	6	2	3
222	5	5	2	0	0	2	6	1	2
223	10	9	9	0	0	2	7	1	9
224	7	9	12	5	0	1	6	1	17
225	8	7	7	0	0	1	6	1	7
226	8	5	9	0	0	2	7	1	9
227	5	12	6	0	0	1	6	1	6
228	8	11	11	0	0	2	6	1	11
229	12	9	6	0	1	1	7	1	7
230	5	7	12	1	0	1	6	1	13
231	8	11	7	1	0	2	5	1	8
232	8	14	6	0	0	2	6	1	6
233	5	8	13	0	0	1	6	1	13
234	14	10	12	0	0	1	6	3	12
235	12	9	6	2	0	2	7	1	8
236	12	13	12	1	0	2	6	1	13
237	5	6	13	1	0	1	7	1	14
238	8	7	12	0	0	1	5	1	12
239	20	17	3	0	0	1	5	1	3
240	12	11	6	0	0	1	5	1	6
241	12	17	8	0	0	1	6	1	8
242	8	11	0	0	0	1	7	1	0
243	16	10	0	0	0	1	5	3	0
244	12	8	3	0	0	1	6	1	3
245	5	6	6	0	0	1	5	1	6
246	12	8	5	0	0	2	7	1	5
247	5	12	6	3	0	2	7	1	9
248	12	6	4	0	0	1	7	1	4
249	8	6	10	0	0	1	6	3	10
250	8	8	9	0	0	1	6	1	9
251	9	6	4	2	0	1	7	2	6
252	5	13	1	0	0	1	6	1	1
253	5	7	13	0	0	1	6	1	13
254	2	7	10	1	0	1	7	1	11
255	12	5	7	3	0	1	6	1	10
256	12	6	6	0	0	2	7	1	6
257	8	12	11	1	0	1	6	1	12
258	8	9	7	0	0	1	6	2	7
259	5	6	5	0	0	2	6	1	5
260	5	6	9	2	0	2	6	1	11
261	5	7	3	0	0	1	7	1	3
262	8	7	3	0	0	2	7	1	3
263	12	5	5	4	0	2	7	1	9
264	11	8	9	2	0	2	7	1	11
265	5	9	6	2	0	2	6	1	8
266	8	10	4	1	0	2	6	1	5
267	8	7	9	2	0	2	7	1	11
268	12	10	6	1	0	2	6	1	7
269	1	10	7	2	0	2	6	1	9
270	12	6	7	1	0	2	7	1	8
271	5	12	11	0	0	2	6	1	11
272	5	6	11	0	0	2	6	1	11
273	8	8	2	0	0	1	5	1	2
274	12	11	4	0	0	1	6	1	4
275	10	6	6	0	0	1	6	1	6
276	5	7	8	2	0	1	6	1	10
277	12	12	8	0	0	2	7	1	8
278	5	6	7	3	0	2	7	2	10
279	8	7	8	1	0	1	6	1	9
280	5	10	10	0	0	1	6	1	10
281	5	6	7	5	0	2	7	1	12
282	12	7	10	0	0	2	5	1	10
283	5	9	11	0	0	1	6	1	11
284	8	6	7	3	0	2	7	1	10
285	5	6	8	0	0	1	6	1	8
286	12	12	3	0	4	2	5	1	7
287	16	13	0	0	5	2	5	3	5
288	12	7	9	4	0	1	6	1	13
289	16	14	2	0	3	1	7	1	5
290	16	13	1	0	5	2	7	1	6
291	12	9	2	0	0	1	6	1	2
292	20	11	1	0	0	2	4	3	1
293	12	16	3	0	0	2	5	1	3
294	16	12	10	0	0	2	5	1	10
295	12	13	4	1	1	1	6	1	6
296	12	12	7	0	0	1	7	1	7
297	12	9	3	0	0	2	6	1	3
298	16	15	2	0	0	2	5	1	2
299	18	14	4	0	0	1	6	3	4
300	12	15	1	0	0	1	5	1	1
301	5	8	7	0	0	1	7	1	7
302	8	7	6	1	0	2	6	1	7
303	8	9	5	0	0	2	6	1	5
304	12	12	6	2	0	2	7	1	8
305	12	14	4	0	0	1	6	1	4
306	12	10	2	1	0	2	6	1	3
307	8	6	11	0	0	2	6	1	11
308	5	11	16	2	0	2	7	1	18
309	12	9	8	1	0	2	6	1	9
310	16	12	0	0	2	1	7	1	2
311	8	7	4	0	1	2	6	2	5
312	12	12	8	0	0	2	6	1	8
313	12	10	4	0	0	1	5	1	4
314	8	7	14	0	0	2	7	1	14
315	8	7	11	4	0	1	7	1	15
316	8	7	10	2	0	2	6	1	12
317	12	12	3	0	1	1	5	1	4
318	8	8	4	0	0	1	7	1	4
319	12	8	12	0	0	2	6	1	12
320	12	11	6	0	0	1	6	1	6
321	16	13	3	0	0	1	6	1	3
322	8	7	10	2	0	2	6	1	12
323	5	7	11	1	0	2	7	1	12
324	12	9	0	0	0	2	6	1	0
325	11	11	8	0	0	2	7	1	8
326	12	18	10	0	2	2	6	1	12
327	8	8	10	4	0	1	6	1	14
328	12	12	8	2	3	1	7	1	13
329	8	8	10	1	0	1	6	1	11
330	12	10	3	0	0	2	6	1	3
331	16	13	0	0	0	1	4	3	0
332	8	12	4	0	0	2	6	1	4
333	16	11	0	0	0	2	4	3	0
334	18	16	0	0	0	1	5	3	0
335	5	9	8	0	0	1	6	1	8
336	12	7	3	0	0	2	7	1	3
337	16	10	4	0	0	2	6	1	4
338	16	17	10	0	0	1	6	3	10
339	16	8	14	0	0	2	6	1	14
340	5	11	0	0	0	2	6	1	0
341	12	12	10	0	0	2	7	1	10
342	12	8	9	0	0	1	6	1	9
343	12	9	11	0	0	1	6	1	11
344	8	13	12	0	0	2	6	1	12
345	5	11	6	0	0	1	6	1	6
346	5	11	12	0	0	1	6	1	12
347	12	10	8	1	0	2	6	1	9
348	12	10	2	0	0	1	6	1	2
349	16	11	1	0	0	1	6	1	1
350	14	10	3	0	0	2	6	1	3
351	5	9	12	1	0	1	6	1	13
352	8	6	7	0	0	2	6	1	7
353	14	11	2	0	0	2	5	1	2
354	12	8	5	0	0	1	5	1	5
355	8	13	2	0	0	1	6	1	2
356	12	11	11	0	0	2	6	1	11
357	12	11	6	0	0	1	7	3	6
358	8	15	12	3	0	1	6	1	15
359	8	11	7	0	0	2	6	1	7
360	12	14	15	0	0	1	6	1	15
361	12	6	11	1	0	1	7	1	12
362	12	11	6	0	1	2	5	1	7
363	12	11	0	0	0	2	6	1	0
364	12	21	0	0	5	2	6	1	5
365	12	10	10	1	0	1	6	1	11
366	8	15	6	1	0	1	7	1	7
367	8	8	12	0	0	2	6	2	12
368	12	9	11	0	0	1	6	2	11
369	8	12	10	0	0	1	6	1	10
370	12	8	8	0	0	1	6	1	8
371	16	13	0	0	0	2	6	3	0
372	16	14	6	2	0	1	6	1	8
373	12	14	11	0	0	2	6	1	11
374	14	11	6	0	0	2	6	1	6
375	12	11	9	0	0	2	6	1	9
376	5	13	1	0	2	1	6	1	3
377	5	13	2	0	0	1	6	1	2
378	5	12	8	0	0	2	6	1	8
379	12	12	11	5	0	2	6	1	16
380	14	10	2	0	0	2	6	1	2
381	8	15	6	1	0	1	6	1	7
382	12	10	8	0	0	1	6	1	8
383	12	15	8	0	0	2	6	1	8
384	16	16	11	0	0	2	7	3	11
385	14	14	5	0	7	1	6	3	12
386	12	10	8	0	0	2	6	1	8
387	5	8	18	0	0	1	6	1	18
388	12	12	12	2	0	1	7	1	14
389	16	14	6	0	0	2	7	1	6
390	16	9	9	0	1	1	6	1	10
391	12	14	16	0	0	1	7	1	16
392	5	11	18	2	0	1	6	1	20
393	16	15	12	0	0	1	6	1	12
394	12	10	9	0	0	2	7	1	9
395	16	14	5	0	8	2	6	3	13
396	8	7	12	0	0	1	6	1	12
397	12	11	4	0	0	2	6	1	4
398	8	10	10	1	0	1	7	1	11
399	12	14	5	1	0	1	6	1	6
400	8	11	10	0	0	2	6	1	10
401	12	10	15	0	0	2	6	1	15
402	12	8	4	0	0	1	6	1	4
403	14	9	7	5	0	1	5	1	12
404	10	16	0	0	0	2	6	1	0
405	16	13	5	0	0	1	5	1	5
406	12	12	7	0	0	1	7	1	7
407	8	8	4	3	0	2	6	1	7
408	12	8	5	0	5	2	7	1	10
409	12	6	9	1	0	2	7	1	10
410	8	11	10	2	0	2	7	1	12
411	12	5	8	0	0	1	7	1	8
412	16	12	4	0	0	2	6	1	4
413	12	11	8	0	0	1	6	1	8
414	12	14	4	0	0	2	6	3	4
415	12	5	8	0	0	1	6	1	8
416	12	8	6	0	0	2	5	1	6
417	8	13	10	1	0	2	7	1	11
418	16	11	7	0	0	2	6	1	7
419	12	12	8	0	0	2	5	1	8
420	12	12	1	0	4	2	6	1	5
421	12	11	0	0	0	2	5	1	0
422	8	10	6	0	0	1	7	1	6
423	12	6	4	0	0	2	6	1	4
424	12	11	0	0	0	1	5	3	0
425	8	7	3	0	0	1	7	1	3
426	8	6	3	0	0	2	6	1	3
427	12	9	4	0	0	1	6	1	4
429	8	7	2	0	0	1	6	1	2
430	12	9	4	0	0	2	6	1	4
431	12	10	1	0	0	1	7	1	1
432	10	8	2	0	0	1	7	1	2
433	12	10	4	0	0	1	7	1	4
434	16	9	9	1	0	1	6	1	10
435	14	12	9	0	0	1	7	1	9
436	8	15	12	0	0	1	6	1	12
437	12	10	15	1	0	1	7	1	16
438	5	9	0	0	0	2	6	1	0
439	14	7	6	0	0	1	5	1	6
440	12	10	12	0	0	1	6	1	12
441	8	10	10	3	0	2	5	1	13
442	16	11	0	0	0	1	7	1	0
443	14	13	1	0	0	2	5	1	1
444	16	12	1	0	0	1	6	3	1
445	18	13	0	0	0	2	5	3	0
446	6	9	14	0	0	1	6	1	14
447	5	12	15	0	0	2	7	1	15
448	12	12	1	0	0	1	6	1	1
449	5	11	10	1	0	2	7	1	11
450	5	7	13	2	0	2	7	1	15
451	12	8	11	3	0	2	7	1	14
452	12	9	12	0	0	1	6	1	12
453	12	12	11	0	0	1	6	1	11
454	16	13	0	0	0	1	6	1	0
455	16	11	0	0	0	1	4	1	0
456	12	12	4	0	0	1	4	1	4
457	12	9	4	0	0	1	7	1	4
458	16	11	6	0	0	2	6	1	6
459	12	13	2	0	0	1	7	1	2
460	16	12	2	0	1	1	4	3	3
461	16	11	0	0	2	1	6	1	2
462	14	14	4	0	0	1	4	1	4
463	16	11	1	0	2	2	4	2	3
464	8	6	3	0	0	1	4	1	3
465	16	11	2	0	0	1	6	1	2
466	12	9	2	0	0	1	4	1	2
467	12	13	0	0	0	1	5	1	0
468	8	9	4	0	0	1	4	1	4
469	16	14	4	0	0	1	4	3	4
470	12	15	3	0	0	2	5	1	3
471	12	9	4	0	0	2	7	1	4
472	12	11	1	0	0	2	5	1	1
473	8	10	2	0	0	1	5	1	2
474	12	11	0	0	0	2	4	1	0
475	16	10	2	0	0	1	4	1	2
476	14	12	3	0	0	2	5	1	3
477	14	11	3	0	3	2	5	1	6
478	12	15	4	0	0	2	5	1	4
479	14	11	0	0	0	2	5	1	0
480	12	12	1	0	0	1	5	1	1
481	12	11	1	0	0	2	6	1	1
482	12	5	2	3	0	2	6	1	5
483	8	9	13	1	0	1	6	1	14
484	16	14	1	0	2	2	6	3	3
485	18	14	2	0	2	1	6	3	4
486	12	13	3	0	0	2	5	1	3
487	8	9	8	0	0	1	6	1	8
488	12	9	12	0	0	2	6	1	12
489	5	9	6	3	0	1	7	1	9
490	12	10	5	0	0	1	7	1	5
491	16	13	7	0	0	2	5	3	7
492	16	11	4	0	0	1	5	1	4
493	12	12	0	0	1	2	5	1	1
494	16	11	0	0	0	1	5	1	0
495	12	12	3	0	0	1	6	1	3
496	12	9	5	0	2	1	6	1	7
497	8	7	5	0	0	2	6	1	5
498	5	5	5	0	0	1	6	1	5
499	12	13	10	0	0	2	7	1	10
500	5	13	4	4	0	1	6	1	8
501	14	8	7	0	0	1	6	3	7
502	12	12	9	1	0	1	4	1	10
503	5	7	8	1	0	2	6	1	9
504	7	12	13	0	0	2	6	1	13
505	16	15	2	0	0	2	6	3	2
506	18	12	3	1	0	1	5	3	4
507	12	12	4	0	0	2	6	2	4
508	12	12	5	0	0	1	6	1	5
509	16	13	0	0	0	2	5	1	0
510	12	10	2	0	1	1	6	1	3
511	18	14	0	0	0	1	5	3	0
512	16	11	3	0	3	1	6	1	6
513	14	13	2	0	1	2	6	1	3
514	12	10	3	0	2	1	6	1	5
515	12	14	3	0	0	1	5	1	3
516	12	11	0	0	2	1	6	1	2
517	16	15	0	0	0	2	6	3	0
518	16	12	2	0	1	1	6	1	3
519	2	8	7	3	0	2	5	1	10
520	12	12	7	1	0	1	6	1	8
521	18	9	3	0	0	1	6	1	3
522	12	5	6	1	0	1	5	1	7
523	8	14	6	0	0	1	6	2	6
524	14	12	5	0	0	2	6	3	5
525	5	9	10	0	0	1	5	2	10
526	5	10	3	0	0	1	5	1	3
527	12	8	12	0	0	2	6	1	12
528	16	14	1	0	0	2	6	3	1
529	12	10	1	0	1	1	6	1	2
530	16	12	2	0	0	1	5	1	2
531	16	11	3	0	1	1	6	1	4
532	16	12	0	0	0	1	6	3	0
533	14	13	1	0	1	2	6	1	2
534	7	5	2	0	1	2	6	1	3
535	16	15	1	0	0	2	6	1	1
536	16	12	0	0	0	1	5	1	0
537	12	12	2	0	5	1	6	1	7
538	14	11	7	0	0	2	6	1	7
539	12	13	0	0	0	1	6	1	0
540	12	10	5	0	1	2	6	1	6
541	12	10	3	0	1	2	6	1	4
542	12	12	3	0	0	2	6	1	3
543	12	13	3	0	3	2	6	1	6
544	16	13	0	0	0	2	6	3	0
545	12	14	2	0	0	1	5	1	2
546	12	14	5	0	2	2	5	1	7
547	12	12	5	0	0	1	6	1	5
548	16	17	3	0	0	1	6	1	3
549	12	11	4	0	0	1	5	1	4
550	16	18	6	0	4	1	5	1	10
551	12	14	9	0	0	1	5	1	9
552	12	12	8	0	1	2	6	1	9
553	16	12	13	0	0	2	5	3	13
554	14	12	13	0	0	1	5	1	13
555	5	15	3	0	0	1	4	1	3
556	14	15	13	0	0	1	5	1	13
557	14	13	0	0	0	2	5	3	0
558	12	11	16	0	0	2	4	1	16
559	14	13	4	0	4	2	5	1	8
560	12	13	3	0	0	2	6	1	3
561	12	9	8	0	0	2	6	1	8
562	12	10	4	0	1	2	7	1	5
563	12	12	8	1	0	2	5	1	9
564	12	10	7	1	0	2	6	1	8
565	5	15	9	1	0	2	6	1	10
566	12	13	0	0	0	1	6	1	0
567	12	13	11	0	0	2	6	1	11
568	8	18	3	0	8	1	7	1	11
569	12	12	11	0	2	1	6	1	13
570	8	12	6	0	0	1	6	1	6
571	12	14	3	0	1	1	5	1	4
572	16	10	2	0	0	1	5	3	2
573	16	16	1	0	0	2	4	1	1
574	16	11	3	0	0	1	5	3	3
575	14	17	13	0	0	1	4	3	13
576	12	16	5	0	0	2	6	1	5
577	16	16	8	0	3	1	6	3	11
578	16	15	7	1	4	2	6	1	12
579	12	13	0	0	1	2	6	2	1
580	16	13	0	0	7	1	5	3	7
581	12	14	4	0	0	1	6	1	4
582	12	13	14	0	0	1	5	1	14
583	12	14	6	0	6	2	6	1	12
584	12	14	3	0	0	1	6	1	3
585	8	9	12	0	0	2	5	1	12
586	14	16	3	0	1	1	6	1	4
587	16	16	3	0	2	2	5	3	5
588	12	11	2	0	0	2	4	1	2
589	16	16	4	0	0	2	5	3	4
590	16	16	1	0	0	1	5	3	1
591	12	12	15	0	0	1	5	1	15
592	16	11	4	1	2	2	6	3	7
593	16	15	0	0	0	1	6	3	0
594	16	6	0	0	0	1	5	1	0
595	14	11	2	0	0	2	7	1	2
596	12	15	3	0	0	1	6	1	3
597	14	6	5	0	0	1	6	3	5
598	12	11	2	0	0	2	6	1	2
599	8	10	2	0	0	1	6	1	2
600	12	12	1	0	0	2	6	1	1
601	12	8	5	0	0	1	6	1	5
602	8	11	6	0	0	1	6	1	6
603	12	14	0	0	0	1	7	1	0
604	12	8	2	0	1	1	7	1	3
605	10	6	0	0	0	1	7	1	0
606	12	14	3	1	3	2	7	1	7
607	16	12	2	0	0	1	6	1	2
608	18	10	0	0	0	1	7	1	0
609	5	7	4	0	0	2	6	1	4
610	12	9	5	0	0	2	6	1	5
611	12	10	3	0	0	1	7	1	3
612	16	14	2	0	2	2	7	1	4
613	14	13	2	0	1	2	5	1	3
614	16	5	1	0	0	1	6	1	1
615	12	12	1	0	3	2	6	1	4
616	16	12	1	0	7	2	5	3	8
617	14	12	2	0	0	1	6	1	2
618	8	18	10	2	0	1	6	1	12
619	14	13	0	0	3	1	6	1	3
620	16	15	6	0	3	1	6	1	9
621	16	16	0	0	0	1	6	3	0
622	12	15	0	0	0	1	6	1	0
623	12	13	2	0	3	1	6	1	5
624	16	12	3	0	0	1	6	1	3
625	12	8	6	4	0	1	6	1	10
626	12	13	1	0	3	2	7	1	4
627	16	12	5	0	0	2	6	3	5
628	16	13	17	0	1	1	5	3	18
629	12	9	8	2	0	1	6	1	10
630	12	9	7	4	0	1	6	1	11
631	8	8	11	2	0	1	7	1	13
632	12	11	0	0	0	2	7	1	0
633	14	12	4	0	0	1	6	1	4
634	12	10	6	7	0	2	6	1	13
635	16	12	8	0	0	1	6	3	8
636	8	7	16	0	0	1	5	1	16
637	14	7	4	0	0	2	6	1	4
638	8	9	9	2	0	1	5	1	11
639	12	10	3	0	0	2	6	1	3
640	14	8	5	0	0	2	5	1	5
641	8	10	15	0	0	1	6	1	15
642	16	12	2	0	2	1	6	3	4
643	12	11	8	0	0	2	6	1	8
644	8	8	16	0	0	1	7	1	16
645	12	8	11	0	0	1	7	1	11
646	12	5	5	1	0	1	6	1	6
647	12	7	10	3	0	1	6	1	13
648	16	11	2	0	0	2	7	1	2
649	12	10	8	0	0	2	6	1	8
650	12	10	8	0	0	2	6	1	8
651	12	12	2	3	7	1	6	1	12
652	16	11	0	0	1	2	6	3	1
653	16	12	0	0	2	2	5	1	2
654	12	13	8	0	0	1	5	1	8
655	16	13	5	0	0	2	6	1	5
656	18	13	0	0	0	2	6	3	0
657	18	14	2	0	1	2	7	3	3
658	16	15	2	0	0	1	6	1	2
659	16	14	1	0	2	2	5	1	3
660	18	14	1	0	3	2	6	3	4
661	16	12	0	0	2	1	5	1	2
662	16	12	1	0	3	2	6	3	4
663	16	15	7	0	0	2	6	3	7
664	16	15	0	0	0	1	5	3	0
665	18	13	2	0	0	1	6	3	2
666	16	13	2	0	4	1	5	3	6
667	12	15	2	0	0	2	6	1	2
668	16	13	3	0	0	2	6	1	3
669	16	13	2	0	0	2	6	3	2
670	16	14	1	0	0	1	5	1	1
671	14	13	0	0	2	1	5	1	2
672	12	13	3	0	0	2	6	1	3
673	16	13	2	0	2	1	7	3	4
674	16	13	2	0	0	1	5	1	2
675	12	13	0	0	0	1	5	1	0
676	14	13	4	0	2	2	5	1	6
677	16	14	2	0	3	2	6	3	5
678	12	13	0	0	2	1	6	1	2
679	16	13	2	0	3	2	6	1	5
680	16	13	4	0	0	2	5	1	4
681	12	12	2	0	0	2	6	1	2
682	15	5	0	0	0	1	4	3	0
683	16	15	0	0	2	1	5	3	2
684	12	16	2	0	2	2	6	1	4
685	16	13	0	0	0	2	6	1	0
686	18	13	3	0	5	2	4	3	8
687	18	15	2	0	0	1	6	3	2
688	14	13	0	0	1	2	6	1	1
689	14	11	2	0	0	2	5	2	2
690	12	12	4	0	1	2	5	1	5
691	12	11	7	0	2	2	6	1	9
692	16	11	4	1	2	1	6	3	7
693	16	13	0	0	0	1	5	1	0
694	16	14	3	0	2	1	6	3	5
695	12	11	5	0	0	2	6	1	5
696	12	11	2	0	3	1	6	1	5
697	8	13	4	0	2	1	7	1	6
698	12	10	2	0	0	1	6	1	2
699	12	10	5	0	0	1	4	1	5
700	14	12	2	0	2	2	7	1	4
701	12	13	2	0	3	2	6	1	5
702	12	11	3	1	0	1	6	1	4
703	12	13	3	0	0	2	6	1	3
704	12	11	1	0	0	2	7	1	1
705	12	15	2	0	0	2	6	1	2
706	16	10	3	0	0	2	5	3	3
707	12	10	4	0	0	1	6	1	4
708	16	11	2	0	2	1	5	1	4
709	8	9	3	0	1	2	5	1	4
710	12	13	5	0	2	1	7	1	7
711	5	5	0	0	0	2	6	1	0
712	12	10	6	0	0	2	5	1	6
713	18	12	0	0	0	2	6	3	0
714	12	13	1	0	0	2	6	1	1
715	12	9	4	0	0	1	5	1	4
716	14	12	3	0	0	2	6	2	3
717	12	10	0	0	2	1	5	1	2
718	12	11	7	0	0	2	5	1	7
719	12	12	2	0	0	2	5	1	2
720	12	12	2	0	0	2	6	1	2
721	8	11	10	1	0	2	4	1	11
722	16	12	1	0	0	2	6	3	1
723	16	13	4	0	0	1	6	1	4
724	16	11	3	0	0	2	6	1	3
725	12	12	0	0	3	2	4	1	3
726	12	11	5	0	0	2	5	1	5
727	12	12	0	0	0	2	5	1	0
728	16	13	2	0	0	1	6	3	1
728	12	14	1	0	0	1	5	1	2
729	16	13	2	0	0	2	5	1	2
730	12	8	4	0	0	2	4	1	4
731	12	12	3	0	2	1	6	1	5
732	14	11	6	1	0	1	6	3	7
733	16	11	2	0	2	2	5	1	4
734	8	11	7	0	0	2	6	1	7
735	12	10	3	0	1	2	5	1	4
736	12	12	2	1	1	2	6	1	4
737	14	12	3	0	0	2	4	2	3
738	8	7	4	0	0	1	6	1	4
739	12	11	2	0	0	2	6	1	2
740	12	12	4	0	0	1	7	1	4
741	12	5	1	0	0	2	7	1	1
742	14	11	0	0	0	2	7	1	0
743	16	12	2	0	1	2	5	3	3
744	12	13	1	0	0	2	5	1	1
745	8	8	5	1	0	2	5	1	6
746	12	10	8	1	0	1	6	1	9
747	12	9	2	0	0	2	6	1	2
748	12	13	3	0	1	1	6	1	4
749	16	10	2	1	0	2	6	3	3
750	14	17	5	0	0	2	5	1	5
751	16	13	3	0	0	2	5	3	3
752	12	12	0	0	3	2	6	1	3
753	12	11	2	0	1	1	5	1	3
754	12	11	2	0	1	2	4	1	3
755	12	10	3	1	0	2	5	1	4
756	12	12	4	0	1	1	6	1	5
